# Supplementary material for: Population dynamics and antimicrobial resistance of Salmonella Derby ST40 from Shenzhen, China
Source: Front Microbiol. 2022 Dec 20;13:1065672. doi: 10.3389/fmicb.2022.1065672 (PMC9808032; doi:10.3389/fmicb.2022.1065672)
Supplement: Supplementary file 1 [file Table_1.xlsx]

## Sheet: table
Supplementary Table S1. The accession numbers and Information of Shenzhen isolates
accession	sample_name	organism	strain	isolate	host	isolation_source	collection_date	geo_loc_name	sample_type	collected_by	culture_collection	depth	serovar
SAMN30958454	S11010	Enterobacteriaceae	Salmonella	Bacteria	Homo sapiens	Feces	2011	China:Shenzhen	Bacteria	Shenzhen Center for Disease Control and Prevention		150	Derby
SAMN30958455	S11171	Enterobacteriaceae	Salmonella	Bacteria	Homo sapiens	Feces	2011	China:Shenzhen	Bacteria	Shenzhen Center for Disease Control and Prevention		150	Derby
SAMN30958456	S11180	Enterobacteriaceae	Salmonella	Bacteria	Homo sapiens	Feces	2011	China:Shenzhen	Bacteria	Shenzhen Center for Disease Control and Prevention		150	Derby
SAMN30958457	S11210	Enterobacteriaceae	Salmonella	Bacteria	Homo sapiens	Feces	2011	China:Shenzhen	Bacteria	Shenzhen Center for Disease Control and Prevention		150	Derby
SAMN30958458	S13027	Enterobacteriaceae	Salmonella	Bacteria	Homo sapiens	Feces	2013	China:Shenzhen	Bacteria	Shenzhen Center for Disease Control and Prevention		150	Derby
SAMN30958459	S13132	Enterobacteriaceae	Salmonella	Bacteria	Homo sapiens	Feces	2013	China:Shenzhen	Bacteria	Shenzhen Center for Disease Control and Prevention		150	Derby
SAMN30958460	S13324	Enterobacteriaceae	Salmonella	Bacteria	Homo sapiens	Feces	2013	China:Shenzhen	Bacteria	Shenzhen Center for Disease Control and Prevention		150	Derby
SAMN30958461	S14011	Enterobacteriaceae	Salmonella	Bacteria	Homo sapiens	Feces	2014	China:Shenzhen	Bacteria	Shenzhen Center for Disease Control and Prevention		150	Derby
SAMN30958462	S14042	Enterobacteriaceae	Salmonella	Bacteria	Homo sapiens	Feces	2014	China:Shenzhen	Bacteria	Shenzhen Center for Disease Control and Prevention		150	Derby
SAMN30958463	S14064	Enterobacteriaceae	Salmonella	Bacteria	Homo sapiens	Feces	2014	China:Shenzhen	Bacteria	Shenzhen Center for Disease Control and Prevention		150	Derby
SAMN30958464	S14082	Enterobacteriaceae	Salmonella	Bacteria	Homo sapiens	Feces	2014	China:Shenzhen	Bacteria	Shenzhen Center for Disease Control and Prevention		150	Derby
SAMN30958465	S14083	Enterobacteriaceae	Salmonella	Bacteria	Homo sapiens	Feces	2014	China:Shenzhen	Bacteria	Shenzhen Center for Disease Control and Prevention		150	Derby
SAMN30958466	S14087	Enterobacteriaceae	Salmonella	Bacteria	Homo sapiens	Feces	2014	China:Shenzhen	Bacteria	Shenzhen Center for Disease Control and Prevention		150	Derby
SAMN30958467	S14153	Enterobacteriaceae	Salmonella	Bacteria	Homo sapiens	Feces	2014	China:Shenzhen	Bacteria	Shenzhen Center for Disease Control and Prevention		150	Derby
SAMN30958468	S14209	Enterobacteriaceae	Salmonella	Bacteria	Homo sapiens	Feces	2014	China:Shenzhen	Bacteria	Shenzhen Center for Disease Control and Prevention		150	Derby
SAMN30958469	S14220	Enterobacteriaceae	Salmonella	Bacteria	Homo sapiens	Feces	2014	China:Shenzhen	Bacteria	Shenzhen Center for Disease Control and Prevention		150	Derby
SAMN30958470	S14389	Enterobacteriaceae	Salmonella	Bacteria	Homo sapiens	Feces	2014	China:Shenzhen	Bacteria	Shenzhen Center for Disease Control and Prevention		150	Derby
SAMN30958471	S14457	Enterobacteriaceae	Salmonella	Bacteria	Homo sapiens	Feces	2014	China:Shenzhen	Bacteria	Shenzhen Center for Disease Control and Prevention		150	Derby
SAMN30958472	S14536	Enterobacteriaceae	Salmonella	Bacteria	Homo sapiens	Feces	2014	China:Shenzhen	Bacteria	Shenzhen Center for Disease Control and Prevention		150	Derby
SAMN30958473	S15093	Enterobacteriaceae	Salmonella	Bacteria	Homo sapiens	Feces	2015	China:Shenzhen	Bacteria	Shenzhen Center for Disease Control and Prevention		150	Derby
SAMN30958474	S15098	Enterobacteriaceae	Salmonella	Bacteria	Homo sapiens	Feces	2015	China:Shenzhen	Bacteria	Shenzhen Center for Disease Control and Prevention		150	Derby
SAMN30958475	S15120	Enterobacteriaceae	Salmonella	Bacteria	Homo sapiens	Feces	2015	China:Shenzhen	Bacteria	Shenzhen Center for Disease Control and Prevention		150	Derby
SAMN30958476	S15127	Enterobacteriaceae	Salmonella	Bacteria	Homo sapiens	Feces	2015	China:Shenzhen	Bacteria	Shenzhen Center for Disease Control and Prevention		150	Derby
SAMN30958477	S15134	Enterobacteriaceae	Salmonella	Bacteria	Homo sapiens	Feces	2015	China:Shenzhen	Bacteria	Shenzhen Center for Disease Control and Prevention		150	Derby
SAMN30958478	S15309	Enterobacteriaceae	Salmonella	Bacteria	Homo sapiens	Feces	2015	China:Shenzhen	Bacteria	Shenzhen Center for Disease Control and Prevention		150	Derby
SAMN30958479	S15398	Enterobacteriaceae	Salmonella	Bacteria	Homo sapiens	Feces	2015	China:Shenzhen	Bacteria	Shenzhen Center for Disease Control and Prevention		150	Derby
SAMN30958480	S15400	Enterobacteriaceae	Salmonella	Bacteria	Homo sapiens	Feces	2015	China:Shenzhen	Bacteria	Shenzhen Center for Disease Control and Prevention		150	Derby
SAMN30958481	S15494	Enterobacteriaceae	Salmonella	Bacteria	Homo sapiens	Feces	2015	China:Shenzhen	Bacteria	Shenzhen Center for Disease Control and Prevention		150	Derby
SAMN30958482	S15532	Enterobacteriaceae	Salmonella	Bacteria	Homo sapiens	Feces	2015	China:Shenzhen	Bacteria	Shenzhen Center for Disease Control and Prevention		150	Derby
SAMN30958483	S15537	Enterobacteriaceae	Salmonella	Bacteria	Homo sapiens	Feces	2015	China:Shenzhen	Bacteria	Shenzhen Center for Disease Control and Prevention		150	Derby
SAMN30958484	S15587	Enterobacteriaceae	Salmonella	Bacteria	Homo sapiens	Feces	2015	China:Shenzhen	Bacteria	Shenzhen Center for Disease Control and Prevention		150	Derby
SAMN30958485	S15615	Enterobacteriaceae	Salmonella	Bacteria	Homo sapiens	Feces	2015	China:Shenzhen	Bacteria	Shenzhen Center for Disease Control and Prevention		150	Derby
SAMN30958486	S16013	Enterobacteriaceae	Salmonella	Bacteria	Homo sapiens	Feces	2016	China:Shenzhen	Bacteria	Shenzhen Center for Disease Control and Prevention		150	Derby
SAMN30958487	S16042	Enterobacteriaceae	Salmonella	Bacteria	Homo sapiens	Feces	2016	China:Shenzhen	Bacteria	Shenzhen Center for Disease Control and Prevention		150	Derby
SAMN30958488	S16043	Enterobacteriaceae	Salmonella	Bacteria	Homo sapiens	Feces	2016	China:Shenzhen	Bacteria	Shenzhen Center for Disease Control and Prevention		150	Derby
SAMN30958489	S16080	Enterobacteriaceae	Salmonella	Bacteria	Homo sapiens	Feces	2016	China:Shenzhen	Bacteria	Shenzhen Center for Disease Control and Prevention		150	Derby
SAMN30958490	S16167	Enterobacteriaceae	Salmonella	Bacteria	Homo sapiens	Feces	2016	China:Shenzhen	Bacteria	Shenzhen Center for Disease Control and Prevention		150	Derby
SAMN30958491	S16175	Enterobacteriaceae	Salmonella	Bacteria	Homo sapiens	Feces	2016	China:Shenzhen	Bacteria	Shenzhen Center for Disease Control and Prevention		150	Derby
SAMN30958492	S16212	Enterobacteriaceae	Salmonella	Bacteria	Homo sapiens	Feces	2016	China:Shenzhen	Bacteria	Shenzhen Center for Disease Control and Prevention		150	Derby
SAMN30958493	S16228	Enterobacteriaceae	Salmonella	Bacteria	Homo sapiens	Feces	2016	China:Shenzhen	Bacteria	Shenzhen Center for Disease Control and Prevention		150	Derby
SAMN30958494	S16238	Enterobacteriaceae	Salmonella	Bacteria	Homo sapiens	Feces	2016	China:Shenzhen	Bacteria	Shenzhen Center for Disease Control and Prevention		150	Derby
SAMN30958495	S16288	Enterobacteriaceae	Salmonella	Bacteria	Homo sapiens	Feces	2016	China:Shenzhen	Bacteria	Shenzhen Center for Disease Control and Prevention		150	Derby
SAMN30958496	S16343	Enterobacteriaceae	Salmonella	Bacteria	Homo sapiens	Feces	2016	China:Shenzhen	Bacteria	Shenzhen Center for Disease Control and Prevention		150	Derby
SAMN30958497	S16431	Enterobacteriaceae	Salmonella	Bacteria	Homo sapiens	Feces	2016	China:Shenzhen	Bacteria	Shenzhen Center for Disease Control and Prevention		150	Derby
SAMN30958498	S16444	Enterobacteriaceae	Salmonella	Bacteria	Homo sapiens	Feces	2016	China:Shenzhen	Bacteria	Shenzhen Center for Disease Control and Prevention		150	Derby
SAMN30958499	S16486	Enterobacteriaceae	Salmonella	Bacteria	Homo sapiens	Feces	2016	China:Shenzhen	Bacteria	Shenzhen Center for Disease Control and Prevention		150	Derby
SAMN30958500	S16488	Enterobacteriaceae	Salmonella	Bacteria	Homo sapiens	Feces	2016	China:Shenzhen	Bacteria	Shenzhen Center for Disease Control and Prevention		150	Derby
SAMN30958501	S16491	Enterobacteriaceae	Salmonella	Bacteria	Homo sapiens	Feces	2016	China:Shenzhen	Bacteria	Shenzhen Center for Disease Control and Prevention		150	Derby
SAMN30958502	S16493	Enterobacteriaceae	Salmonella	Bacteria	Homo sapiens	Feces	2016	China:Shenzhen	Bacteria	Shenzhen Center for Disease Control and Prevention		150	Derby
SAMN30958503	S16594	Enterobacteriaceae	Salmonella	Bacteria	Homo sapiens	Feces	2016	China:Shenzhen	Bacteria	Shenzhen Center for Disease Control and Prevention		150	Derby
SAMN30958504	S16604	Enterobacteriaceae	Salmonella	Bacteria	Homo sapiens	Feces	2016	China:Shenzhen	Bacteria	Shenzhen Center for Disease Control and Prevention		150	Derby
SAMN30958505	S16654	Enterobacteriaceae	Salmonella	Bacteria	Homo sapiens	Feces	2016	China:Shenzhen	Bacteria	Shenzhen Center for Disease Control and Prevention		150	Derby
SAMN30958506	S17013	Enterobacteriaceae	Salmonella	Bacteria	Homo sapiens	Feces	2017	China:Shenzhen	Bacteria	Shenzhen Center for Disease Control and Prevention		150	Derby
SAMN30958507	S17090	Enterobacteriaceae	Salmonella	Bacteria	Homo sapiens	Feces	2017	China:Shenzhen	Bacteria	Shenzhen Center for Disease Control and Prevention		150	Derby
SAMN30958508	S17096	Enterobacteriaceae	Salmonella	Bacteria	Homo sapiens	Feces	2017	China:Shenzhen	Bacteria	Shenzhen Center for Disease Control and Prevention		150	Derby
SAMN30958509	S17130	Enterobacteriaceae	Salmonella	Bacteria	Homo sapiens	Feces	2017	China:Shenzhen	Bacteria	Shenzhen Center for Disease Control and Prevention		150	Derby
SAMN30958510	S17132	Enterobacteriaceae	Salmonella	Bacteria	Homo sapiens	Feces	2017	China:Shenzhen	Bacteria	Shenzhen Center for Disease Control and Prevention		150	Derby
SAMN30958511	S17169	Enterobacteriaceae	Salmonella	Bacteria	Homo sapiens	Feces	2017	China:Shenzhen	Bacteria	Shenzhen Center for Disease Control and Prevention		150	Derby
SAMN30958512	S17189	Enterobacteriaceae	Salmonella	Bacteria	Homo sapiens	Feces	2017	China:Shenzhen	Bacteria	Shenzhen Center for Disease Control and Prevention		150	Derby
SAMN30958513	S17198	Enterobacteriaceae	Salmonella	Bacteria	Homo sapiens	Feces	2017	China:Shenzhen	Bacteria	Shenzhen Center for Disease Control and Prevention		150	Derby
SAMN30958514	S17253	Enterobacteriaceae	Salmonella	Bacteria	Homo sapiens	Feces	2017	China:Shenzhen	Bacteria	Shenzhen Center for Disease Control and Prevention		150	Derby
SAMN30958515	S17288	Enterobacteriaceae	Salmonella	Bacteria	Homo sapiens	Feces	2017	China:Shenzhen	Bacteria	Shenzhen Center for Disease Control and Prevention		150	Derby
SAMN30958516	S17415	Enterobacteriaceae	Salmonella	Bacteria	Homo sapiens	Feces	2017	China:Shenzhen	Bacteria	Shenzhen Center for Disease Control and Prevention		150	Derby
SAMN30958517	S17491	Enterobacteriaceae	Salmonella	Bacteria	Homo sapiens	Feces	2017	China:Shenzhen	Bacteria	Shenzhen Center for Disease Control and Prevention		150	Derby
SAMN30958518	S17492	Enterobacteriaceae	Salmonella	Bacteria	Homo sapiens	Feces	2017	China:Shenzhen	Bacteria	Shenzhen Center for Disease Control and Prevention		150	Derby
SAMN30958519	S17518	Enterobacteriaceae	Salmonella	Bacteria	Homo sapiens	Feces	2017	China:Shenzhen	Bacteria	Shenzhen Center for Disease Control and Prevention		150	Derby
SAMN30958520	S17567	Enterobacteriaceae	Salmonella	Bacteria	Homo sapiens	Feces	2017	China:Shenzhen	Bacteria	Shenzhen Center for Disease Control and Prevention		150	Derby
SAMN30958521	S17628	Enterobacteriaceae	Salmonella	Bacteria	Homo sapiens	Feces	2017	China:Shenzhen	Bacteria	Shenzhen Center for Disease Control and Prevention		150	Derby
SAMN30958522	S18011	Enterobacteriaceae	Salmonella	Bacteria	Homo sapiens	Feces	2018	China:Shenzhen	Bacteria	Shenzhen Center for Disease Control and Prevention		150	Derby
SAMN30958523	S18019	Enterobacteriaceae	Salmonella	Bacteria	Homo sapiens	Feces	2018	China:Shenzhen	Bacteria	Shenzhen Center for Disease Control and Prevention		150	Derby
SAMN30958524	S18064	Enterobacteriaceae	Salmonella	Bacteria	Homo sapiens	Feces	2018	China:Shenzhen	Bacteria	Shenzhen Center for Disease Control and Prevention		150	Derby
SAMN30958525	S18074	Enterobacteriaceae	Salmonella	Bacteria	Homo sapiens	Feces	2018	China:Shenzhen	Bacteria	Shenzhen Center for Disease Control and Prevention		150	Derby
SAMN30958526	S18106	Enterobacteriaceae	Salmonella	Bacteria	Homo sapiens	Feces	2018	China:Shenzhen	Bacteria	Shenzhen Center for Disease Control and Prevention		150	Derby
SAMN30958527	S18122	Enterobacteriaceae	Salmonella	Bacteria	Homo sapiens	Feces	2018	China:Shenzhen	Bacteria	Shenzhen Center for Disease Control and Prevention		150	Derby
SAMN30958528	S18181	Enterobacteriaceae	Salmonella	Bacteria	Homo sapiens	Feces	2018	China:Shenzhen	Bacteria	Shenzhen Center for Disease Control and Prevention		150	Derby
SAMN30958529	S18251	Enterobacteriaceae	Salmonella	Bacteria	Homo sapiens	Feces	2018	China:Shenzhen	Bacteria	Shenzhen Center for Disease Control and Prevention		150	Derby
SAMN30958530	S18272	Enterobacteriaceae	Salmonella	Bacteria	Homo sapiens	Feces	2018	China:Shenzhen	Bacteria	Shenzhen Center for Disease Control and Prevention		150	Derby
SAMN30958531	S18294	Enterobacteriaceae	Salmonella	Bacteria	Homo sapiens	Feces	2018	China:Shenzhen	Bacteria	Shenzhen Center for Disease Control and Prevention		150	Derby
SAMN30958532	S18299	Enterobacteriaceae	Salmonella	Bacteria	Homo sapiens	Feces	2018	China:Shenzhen	Bacteria	Shenzhen Center for Disease Control and Prevention		150	Derby
SAMN30958533	S18300	Enterobacteriaceae	Salmonella	Bacteria	Homo sapiens	Feces	2018	China:Shenzhen	Bacteria	Shenzhen Center for Disease Control and Prevention		150	Derby
SAMN30958534	S18402	Enterobacteriaceae	Salmonella	Bacteria	Homo sapiens	Feces	2018	China:Shenzhen	Bacteria	Shenzhen Center for Disease Control and Prevention		150	Derby
SAMN30958535	S18665	Enterobacteriaceae	Salmonella	Bacteria	Homo sapiens	Feces	2018	China:Shenzhen	Bacteria	Shenzhen Center for Disease Control and Prevention		150	Derby
SAMN30958536	S18693	Enterobacteriaceae	Salmonella	Bacteria	Homo sapiens	Feces	2018	China:Shenzhen	Bacteria	Shenzhen Center for Disease Control and Prevention		150	Derby
SAMN30958537	S18696	Enterobacteriaceae	Salmonella	Bacteria	Homo sapiens	Feces	2018	China:Shenzhen	Bacteria	Shenzhen Center for Disease Control and Prevention		150	Derby
SAMN30958538	S18699	Enterobacteriaceae	Salmonella	Bacteria	Homo sapiens	Feces	2018	China:Shenzhen	Bacteria	Shenzhen Center for Disease Control and Prevention		150	Derby
SAMN30958539	S18705	Enterobacteriaceae	Salmonella	Bacteria	Homo sapiens	Feces	2018	China:Shenzhen	Bacteria	Shenzhen Center for Disease Control and Prevention		150	Derby
SAMN30958540	S18712	Enterobacteriaceae	Salmonella	Bacteria	Homo sapiens	Feces	2018	China:Shenzhen	Bacteria	Shenzhen Center for Disease Control and Prevention		150	Derby
SAMN30958541	S18715	Enterobacteriaceae	Salmonella	Bacteria	Homo sapiens	Feces	2018	China:Shenzhen	Bacteria	Shenzhen Center for Disease Control and Prevention		150	Derby
SAMN30958542	S18736	Enterobacteriaceae	Salmonella	Bacteria	Homo sapiens	Feces	2018	China:Shenzhen	Bacteria	Shenzhen Center for Disease Control and Prevention		150	Derby
SAMN30958543	S18799	Enterobacteriaceae	Salmonella	Bacteria	Homo sapiens	Feces	2018	China:Shenzhen	Bacteria	Shenzhen Center for Disease Control and Prevention		150	Derby
SAMN30958544	S18818	Enterobacteriaceae	Salmonella	Bacteria	Homo sapiens	Feces	2018	China:Shenzhen	Bacteria	Shenzhen Center for Disease Control and Prevention		150	Derby
SAMN30958545	S18838	Enterobacteriaceae	Salmonella	Bacteria	Homo sapiens	Feces	2018	China:Shenzhen	Bacteria	Shenzhen Center for Disease Control and Prevention		150	Derby
SAMN30958546	S18957	Enterobacteriaceae	Salmonella	Bacteria	Homo sapiens	Feces	2018	China:Shenzhen	Bacteria	Shenzhen Center for Disease Control and Prevention		150	Derby
SAMN30958547	S18959	Enterobacteriaceae	Salmonella	Bacteria	Homo sapiens	Feces	2018	China:Shenzhen	Bacteria	Shenzhen Center for Disease Control and Prevention		150	Derby
SAMN30958548	S19096	Enterobacteriaceae	Salmonella	Bacteria	Homo sapiens	Feces	2019	China:Shenzhen	Bacteria	Shenzhen Center for Disease Control and Prevention		150	Derby
SAMN30958549	S19129	Enterobacteriaceae	Salmonella	Bacteria	Homo sapiens	Feces	2019	China:Shenzhen	Bacteria	Shenzhen Center for Disease Control and Prevention		150	Derby
SAMN30958550	S19159	Enterobacteriaceae	Salmonella	Bacteria	Homo sapiens	Feces	2019	China:Shenzhen	Bacteria	Shenzhen Center for Disease Control and Prevention		150	Derby
SAMN30958551	S19262	Enterobacteriaceae	Salmonella	Bacteria	Homo sapiens	Feces	2019	China:Shenzhen	Bacteria	Shenzhen Center for Disease Control and Prevention		150	Derby
SAMN30958552	S19269	Enterobacteriaceae	Salmonella	Bacteria	Homo sapiens	Feces	2019	China:Shenzhen	Bacteria	Shenzhen Center for Disease Control and Prevention		150	Derby
SAMN30958553	S19286	Enterobacteriaceae	Salmonella	Bacteria	Homo sapiens	Feces	2019	China:Shenzhen	Bacteria	Shenzhen Center for Disease Control and Prevention		150	Derby
SAMN30958554	S19360	Enterobacteriaceae	Salmonella	Bacteria	Homo sapiens	Feces	2019	China:Shenzhen	Bacteria	Shenzhen Center for Disease Control and Prevention		150	Derby
SAMN30958555	S19382	Enterobacteriaceae	Salmonella	Bacteria	Homo sapiens	Feces	2019	China:Shenzhen	Bacteria	Shenzhen Center for Disease Control and Prevention		150	Derby
SAMN30958556	S19383	Enterobacteriaceae	Salmonella	Bacteria	Homo sapiens	Feces	2019	China:Shenzhen	Bacteria	Shenzhen Center for Disease Control and Prevention		150	Derby
SAMN30958557	S19390	Enterobacteriaceae	Salmonella	Bacteria	Homo sapiens	Feces	2019	China:Shenzhen	Bacteria	Shenzhen Center for Disease Control and Prevention		150	Derby
SAMN30958558	S19415	Enterobacteriaceae	Salmonella	Bacteria	Homo sapiens	Feces	2019	China:Shenzhen	Bacteria	Shenzhen Center for Disease Control and Prevention		150	Derby
SAMN30958559	S19434	Enterobacteriaceae	Salmonella	Bacteria	Homo sapiens	Feces	2019	China:Shenzhen	Bacteria	Shenzhen Center for Disease Control and Prevention		150	Derby
SAMN30958560	S19477	Enterobacteriaceae	Salmonella	Bacteria	Homo sapiens	Feces	2019	China:Shenzhen	Bacteria	Shenzhen Center for Disease Control and Prevention		150	Derby
SAMN30958561	S19491	Enterobacteriaceae	Salmonella	Bacteria	Homo sapiens	Feces	2019	China:Shenzhen	Bacteria	Shenzhen Center for Disease Control and Prevention		150	Derby
SAMN30958562	S19537	Enterobacteriaceae	Salmonella	Bacteria	Homo sapiens	Feces	2019	China:Shenzhen	Bacteria	Shenzhen Center for Disease Control and Prevention		150	Derby
SAMN30958563	S19550	Enterobacteriaceae	Salmonella	Bacteria	Homo sapiens	Feces	2019	China:Shenzhen	Bacteria	Shenzhen Center for Disease Control and Prevention		150	Derby
SAMN30958564	S19569	Enterobacteriaceae	Salmonella	Bacteria	Homo sapiens	Feces	2019	China:Shenzhen	Bacteria	Shenzhen Center for Disease Control and Prevention		150	Derby
SAMN30958565	S19581	Enterobacteriaceae	Salmonella	Bacteria	Homo sapiens	Feces	2019	China:Shenzhen	Bacteria	Shenzhen Center for Disease Control and Prevention		150	Derby
SAMN30958566	S19589	Enterobacteriaceae	Salmonella	Bacteria	Homo sapiens	Feces	2019	China:Shenzhen	Bacteria	Shenzhen Center for Disease Control and Prevention		150	Derby
SAMN30958567	S19623	Enterobacteriaceae	Salmonella	Bacteria	Homo sapiens	Feces	2019	China:Shenzhen	Bacteria	Shenzhen Center for Disease Control and Prevention		150	Derby
SAMN30958568	S19797	Enterobacteriaceae	Salmonella	Bacteria	Homo sapiens	Feces	2019	China:Shenzhen	Bacteria	Shenzhen Center for Disease Control and Prevention		150	Derby
SAMN30958569	S19812	Enterobacteriaceae	Salmonella	Bacteria	Homo sapiens	Feces	2019	China:Shenzhen	Bacteria	Shenzhen Center for Disease Control and Prevention		150	Derby
SAMN30958570	S19852	Enterobacteriaceae	Salmonella	Bacteria	Homo sapiens	Feces	2019	China:Shenzhen	Bacteria	Shenzhen Center for Disease Control and Prevention		150	Derby
SAMN30958571	S19858	Enterobacteriaceae	Salmonella	Bacteria	Homo sapiens	Feces	2019	China:Shenzhen	Bacteria	Shenzhen Center for Disease Control and Prevention		150	Derby
SAMN30958572	S19863	Enterobacteriaceae	Salmonella	Bacteria	Homo sapiens	Feces	2019	China:Shenzhen	Bacteria	Shenzhen Center for Disease Control and Prevention		150	Derby
SAMN30958573	S19877	Enterobacteriaceae	Salmonella	Bacteria	Homo sapiens	Feces	2019	China:Shenzhen	Bacteria	Shenzhen Center for Disease Control and Prevention		150	Derby
SAMN30958574	S19890	Enterobacteriaceae	Salmonella	Bacteria	Homo sapiens	Feces	2019	China:Shenzhen	Bacteria	Shenzhen Center for Disease Control and Prevention		150	Derby
SAMN30958575	S19891	Enterobacteriaceae	Salmonella	Bacteria	Homo sapiens	Feces	2019	China:Shenzhen	Bacteria	Shenzhen Center for Disease Control and Prevention		150	Derby
SAMN30958576	S19979	Enterobacteriaceae	Salmonella	Bacteria	Homo sapiens	Feces	2019	China:Shenzhen	Bacteria	Shenzhen Center for Disease Control and Prevention		150	Derby
SAMN30958577	S20015	Enterobacteriaceae	Salmonella	Bacteria	Homo sapiens	Feces	2020	China:Shenzhen	Bacteria	Shenzhen Center for Disease Control and Prevention		150	Derby
SAMN30958578	S20080	Enterobacteriaceae	Salmonella	Bacteria	Homo sapiens	Feces	2020	China:Shenzhen	Bacteria	Shenzhen Center for Disease Control and Prevention		150	Derby
SAMN30958579	S20082	Enterobacteriaceae	Salmonella	Bacteria	Homo sapiens	Feces	2020	China:Shenzhen	Bacteria	Shenzhen Center for Disease Control and Prevention		150	Derby
SAMN30958580	S20130	Enterobacteriaceae	Salmonella	Bacteria	Homo sapiens	Feces	2020	China:Shenzhen	Bacteria	Shenzhen Center for Disease Control and Prevention		150	Derby
SAMN30958581	S20178	Enterobacteriaceae	Salmonella	Bacteria	Homo sapiens	Feces	2020	China:Shenzhen	Bacteria	Shenzhen Center for Disease Control and Prevention		150	Derby
SAMN30958582	S20263	Enterobacteriaceae	Salmonella	Bacteria	Homo sapiens	Feces	2020	China:Shenzhen	Bacteria	Shenzhen Center for Disease Control and Prevention		150	Derby
SAMN30958583	S20348	Enterobacteriaceae	Salmonella	Bacteria	Homo sapiens	Feces	2020	China:Shenzhen	Bacteria	Shenzhen Center for Disease Control and Prevention		150	Derby
SAMN30958584	S20388	Enterobacteriaceae	Salmonella	Bacteria	Homo sapiens	Feces	2020	China:Shenzhen	Bacteria	Shenzhen Center for Disease Control and Prevention		150	Derby
SAMN30958585	S20390	Enterobacteriaceae	Salmonella	Bacteria	Homo sapiens	Feces	2020	China:Shenzhen	Bacteria	Shenzhen Center for Disease Control and Prevention		150	Derby
SAMN30958586	S20418	Enterobacteriaceae	Salmonella	Bacteria	Homo sapiens	Feces	2020	China:Shenzhen	Bacteria	Shenzhen Center for Disease Control and Prevention		150	Derby
SAMN30958587	S20454	Enterobacteriaceae	Salmonella	Bacteria	Homo sapiens	Feces	2020	China:Shenzhen	Bacteria	Shenzhen Center for Disease Control and Prevention		150	Derby
SAMN30958588	S20648	Enterobacteriaceae	Salmonella	Bacteria	Homo sapiens	Feces	2020	China:Shenzhen	Bacteria	Shenzhen Center for Disease Control and Prevention		150	Derby
SAMN30958589	S20654	Enterobacteriaceae	Salmonella	Bacteria	Homo sapiens	Feces	2020	China:Shenzhen	Bacteria	Shenzhen Center for Disease Control and Prevention		150	Derby
SAMN30958590	S20758	Enterobacteriaceae	Salmonella	Bacteria	Homo sapiens	Feces	2020	China:Shenzhen	Bacteria	Shenzhen Center for Disease Control and Prevention		150	Derby
SAMN30958591	S20772	Enterobacteriaceae	Salmonella	Bacteria	Homo sapiens	Feces	2020	China:Shenzhen	Bacteria	Shenzhen Center for Disease Control and Prevention		150	Derby
SAMN30958592	S20775	Enterobacteriaceae	Salmonella	Bacteria	Homo sapiens	Feces	2020	China:Shenzhen	Bacteria	Shenzhen Center for Disease Control and Prevention		150	Derby
SAMN30958593	S20820	Enterobacteriaceae	Salmonella	Bacteria	Homo sapiens	Feces	2020	China:Shenzhen	Bacteria	Shenzhen Center for Disease Control and Prevention		150	Derby
SAMN30958594	S20821	Enterobacteriaceae	Salmonella	Bacteria	Homo sapiens	Feces	2020	China:Shenzhen	Bacteria	Shenzhen Center for Disease Control and Prevention		150	Derby
SAMN30958595	S20823	Enterobacteriaceae	Salmonella	Bacteria	Homo sapiens	Feces	2020	China:Shenzhen	Bacteria	Shenzhen Center for Disease Control and Prevention		150	Derby
SAMN30958596	S20921	Enterobacteriaceae	Salmonella	Bacteria	Homo sapiens	Feces	2020	China:Shenzhen	Bacteria	Shenzhen Center for Disease Control and Prevention		150	Derby
SAMN30958597	S20942	Enterobacteriaceae	Salmonella	Bacteria	Homo sapiens	Feces	2020	China:Shenzhen	Bacteria	Shenzhen Center for Disease Control and Prevention		150	Derby
SAMN30958598	S20969	Enterobacteriaceae	Salmonella	Bacteria	Homo sapiens	Feces	2020	China:Shenzhen	Bacteria	Shenzhen Center for Disease Control and Prevention		150	Derby
SAMN30958599	S20977	Enterobacteriaceae	Salmonella	Bacteria	Homo sapiens	Feces	2020	China:Shenzhen	Bacteria	Shenzhen Center for Disease Control and Prevention		150	Derby
SAMN30958600	S20979	Enterobacteriaceae	Salmonella	Bacteria	Homo sapiens	Feces	2020	China:Shenzhen	Bacteria	Shenzhen Center for Disease Control and Prevention		150	Derby
SAMN30958601	S21012	Enterobacteriaceae	Salmonella	Bacteria	Homo sapiens	Feces	2021	China:Shenzhen	Bacteria	Shenzhen Center for Disease Control and Prevention		150	Derby
SAMN30958602	S21069	Enterobacteriaceae	Salmonella	Bacteria	Homo sapiens	Feces	2021	China:Shenzhen	Bacteria	Shenzhen Center for Disease Control and Prevention		150	Derby
SAMN30958603	S21088	Enterobacteriaceae	Salmonella	Bacteria	Homo sapiens	Feces	2021	China:Shenzhen	Bacteria	Shenzhen Center for Disease Control and Prevention		150	Derby
SAMN30958604	S211096	Enterobacteriaceae	Salmonella	Bacteria	Homo sapiens	Feces	2021	China:Shenzhen	Bacteria	Shenzhen Center for Disease Control and Prevention		150	Derby
SAMN30958605	S211100	Enterobacteriaceae	Salmonella	Bacteria	Homo sapiens	Feces	2021	China:Shenzhen	Bacteria	Shenzhen Center for Disease Control and Prevention		150	Derby
SAMN30958606	S211102	Enterobacteriaceae	Salmonella	Bacteria	Homo sapiens	Feces	2021	China:Shenzhen	Bacteria	Shenzhen Center for Disease Control and Prevention		150	Derby
SAMN30958607	S211103	Enterobacteriaceae	Salmonella	Bacteria	Homo sapiens	Feces	2021	China:Shenzhen	Bacteria	Shenzhen Center for Disease Control and Prevention		150	Derby
SAMN30958608	S211121	Enterobacteriaceae	Salmonella	Bacteria	Homo sapiens	Feces	2021	China:Shenzhen	Bacteria	Shenzhen Center for Disease Control and Prevention		150	Derby
SAMN30958609	S211139	Enterobacteriaceae	Salmonella	Bacteria	Homo sapiens	Feces	2021	China:Shenzhen	Bacteria	Shenzhen Center for Disease Control and Prevention		150	Derby
SAMN30958610	S211151	Enterobacteriaceae	Salmonella	Bacteria	Homo sapiens	Feces	2021	China:Shenzhen	Bacteria	Shenzhen Center for Disease Control and Prevention		150	Derby
SAMN30958611	S211165	Enterobacteriaceae	Salmonella	Bacteria	Homo sapiens	Feces	2021	China:Shenzhen	Bacteria	Shenzhen Center for Disease Control and Prevention		150	Derby
SAMN30958612	S21156	Enterobacteriaceae	Salmonella	Bacteria	Homo sapiens	Feces	2021	China:Shenzhen	Bacteria	Shenzhen Center for Disease Control and Prevention		150	Derby
SAMN30958613	S21223	Enterobacteriaceae	Salmonella	Bacteria	Homo sapiens	Feces	2021	China:Shenzhen	Bacteria	Shenzhen Center for Disease Control and Prevention		150	Derby
SAMN30958614	S21285	Enterobacteriaceae	Salmonella	Bacteria	Homo sapiens	Feces	2021	China:Shenzhen	Bacteria	Shenzhen Center for Disease Control and Prevention		150	Derby
SAMN30958615	S21296	Enterobacteriaceae	Salmonella	Bacteria	Homo sapiens	Feces	2021	China:Shenzhen	Bacteria	Shenzhen Center for Disease Control and Prevention		150	Derby
SAMN30958616	S21314	Enterobacteriaceae	Salmonella	Bacteria	Homo sapiens	Feces	2021	China:Shenzhen	Bacteria	Shenzhen Center for Disease Control and Prevention		150	Derby
SAMN30958617	S21318	Enterobacteriaceae	Salmonella	Bacteria	Homo sapiens	Feces	2021	China:Shenzhen	Bacteria	Shenzhen Center for Disease Control and Prevention		150	Derby
SAMN30958618	S21322	Enterobacteriaceae	Salmonella	Bacteria	Homo sapiens	Feces	2021	China:Shenzhen	Bacteria	Shenzhen Center for Disease Control and Prevention		150	Derby
SAMN30958619	S21338	Enterobacteriaceae	Salmonella	Bacteria	Homo sapiens	Feces	2021	China:Shenzhen	Bacteria	Shenzhen Center for Disease Control and Prevention		150	Derby
SAMN30958620	S21396	Enterobacteriaceae	Salmonella	Bacteria	Homo sapiens	Feces	2021	China:Shenzhen	Bacteria	Shenzhen Center for Disease Control and Prevention		150	Derby
SAMN30958621	S21400	Enterobacteriaceae	Salmonella	Bacteria	Homo sapiens	Feces	2021	China:Shenzhen	Bacteria	Shenzhen Center for Disease Control and Prevention		150	Derby
SAMN30958622	S21410	Enterobacteriaceae	Salmonella	Bacteria	Homo sapiens	Feces	2021	China:Shenzhen	Bacteria	Shenzhen Center for Disease Control and Prevention		150	Derby
SAMN30958623	S21418	Enterobacteriaceae	Salmonella	Bacteria	Homo sapiens	Feces	2021	China:Shenzhen	Bacteria	Shenzhen Center for Disease Control and Prevention		150	Derby
SAMN30958624	S21564	Enterobacteriaceae	Salmonella	Bacteria	Homo sapiens	Feces	2021	China:Shenzhen	Bacteria	Shenzhen Center for Disease Control and Prevention		150	Derby
SAMN30958625	S21569	Enterobacteriaceae	Salmonella	Bacteria	Homo sapiens	Feces	2021	China:Shenzhen	Bacteria	Shenzhen Center for Disease Control and Prevention		150	Derby
SAMN30958626	S21614	Enterobacteriaceae	Salmonella	Bacteria	Homo sapiens	Feces	2021	China:Shenzhen	Bacteria	Shenzhen Center for Disease Control and Prevention		150	Derby
SAMN30958627	S21746	Enterobacteriaceae	Salmonella	Bacteria	Homo sapiens	Feces	2021	China:Shenzhen	Bacteria	Shenzhen Center for Disease Control and Prevention		150	Derby
SAMN30958628	S21810	Enterobacteriaceae	Salmonella	Bacteria	Homo sapiens	Feces	2021	China:Shenzhen	Bacteria	Shenzhen Center for Disease Control and Prevention		150	Derby
SAMN30958629	S21811	Enterobacteriaceae	Salmonella	Bacteria	Homo sapiens	Feces	2021	China:Shenzhen	Bacteria	Shenzhen Center for Disease Control and Prevention		150	Derby
SAMN30958630	S21824	Enterobacteriaceae	Salmonella	Bacteria	Homo sapiens	Feces	2021	China:Shenzhen	Bacteria	Shenzhen Center for Disease Control and Prevention		150	Derby
SAMN30958631	S21836	Enterobacteriaceae	Salmonella	Bacteria	Homo sapiens	Feces	2021	China:Shenzhen	Bacteria	Shenzhen Center for Disease Control and Prevention		150	Derby
SAMN30958632	S21837	Enterobacteriaceae	Salmonella	Bacteria	Homo sapiens	Feces	2021	China:Shenzhen	Bacteria	Shenzhen Center for Disease Control and Prevention		150	Derby
SAMN30958633	S21854	Enterobacteriaceae	Salmonella	Bacteria	Homo sapiens	Feces	2021	China:Shenzhen	Bacteria	Shenzhen Center for Disease Control and Prevention		150	Derby
SAMN30958634	S21883	Enterobacteriaceae	Salmonella	Bacteria	Homo sapiens	Feces	2021	China:Shenzhen	Bacteria	Shenzhen Center for Disease Control and Prevention		150	Derby
SAMN30958635	S21886	Enterobacteriaceae	Salmonella	Bacteria	Homo sapiens	Feces	2021	China:Shenzhen	Bacteria	Shenzhen Center for Disease Control and Prevention		150	Derby
SAMN30958636	S21906	Enterobacteriaceae	Salmonella	Bacteria	Homo sapiens	Feces	2021	China:Shenzhen	Bacteria	Shenzhen Center for Disease Control and Prevention		150	Derby
SAMN30958637	S21910	Enterobacteriaceae	Salmonella	Bacteria	Homo sapiens	Feces	2021	China:Shenzhen	Bacteria	Shenzhen Center for Disease Control and Prevention		150	Derby
SAMN30958638	S21933	Enterobacteriaceae	Salmonella	Bacteria	Homo sapiens	Feces	2021	China:Shenzhen	Bacteria	Shenzhen Center for Disease Control and Prevention		150	Derby
SAMN30958639	SM110005	Enterobacteriaceae	Salmonella	Bacteria	food	Pork	2011	China:Shenzhen	Bacteria	Shenzhen Center for Disease Control and Prevention		150	Derby
SAMN30958640	SM110013	Enterobacteriaceae	Salmonella	Bacteria	food	Pig liver	2011	China:Shenzhen	Bacteria	Shenzhen Center for Disease Control and Prevention		150	Derby
SAMN30958641	SM120004	Enterobacteriaceae	Salmonella	Bacteria	food	Poultry	2012	China:Shenzhen	Bacteria	Shenzhen Center for Disease Control and Prevention		150	Derby
SAMN30958642	SM120006	Enterobacteriaceae	Salmonella	Bacteria	food	Pork	2012	China:Shenzhen	Bacteria	Shenzhen Center for Disease Control and Prevention		150	Derby
SAMN30958643	SM120013	Enterobacteriaceae	Salmonella	Bacteria	food	Pig liver	2012	China:Shenzhen	Bacteria	Shenzhen Center for Disease Control and Prevention		150	Derby
SAMN30958644	SM120014	Enterobacteriaceae	Salmonella	Bacteria	food	Pig liver	2012	China:Shenzhen	Bacteria	Shenzhen Center for Disease Control and Prevention		150	Derby
SAMN30958645	SM120018	Enterobacteriaceae	Salmonella	Bacteria	food	Pork	2012	China:Shenzhen	Bacteria	Shenzhen Center for Disease Control and Prevention		150	Derby
SAMN30958646	SM120025	Enterobacteriaceae	Salmonella	Bacteria	food	Pig liver	2012	China:Shenzhen	Bacteria	Shenzhen Center for Disease Control and Prevention		150	Derby
SAMN30958647	SM120028	Enterobacteriaceae	Salmonella	Bacteria	food	Pastries	2012	China:Shenzhen	Bacteria	Shenzhen Center for Disease Control and Prevention		150	Derby
SAMN30958648	SM120029	Enterobacteriaceae	Salmonella	Bacteria	food	Pastries	2012	China:Shenzhen	Bacteria	Shenzhen Center for Disease Control and Prevention		150	Derby
SAMN30958649	SM120030	Enterobacteriaceae	Salmonella	Bacteria	food	frozen food	2012	China:Shenzhen	Bacteria	Shenzhen Center for Disease Control and Prevention		150	Derby
SAMN30958650	SM120032	Enterobacteriaceae	Salmonella	Bacteria	food	frozen food	2012	China:Shenzhen	Bacteria	Shenzhen Center for Disease Control and Prevention		150	Derby
SAMN30958651	SM120033	Enterobacteriaceae	Salmonella	Bacteria	food	frozen food	2012	China:Shenzhen	Bacteria	Shenzhen Center for Disease Control and Prevention		150	Derby
SAMN30958652	SM120034	Enterobacteriaceae	Salmonella	Bacteria	food	frozen food	2012	China:Shenzhen	Bacteria	Shenzhen Center for Disease Control and Prevention		150	Derby
SAMN30958653	SM120035	Enterobacteriaceae	Salmonella	Bacteria	food	frozen food	2012	China:Shenzhen	Bacteria	Shenzhen Center for Disease Control and Prevention		150	Derby
SAMN30958654	SM120036	Enterobacteriaceae	Salmonella	Bacteria	food	frozen food	2012	China:Shenzhen	Bacteria	Shenzhen Center for Disease Control and Prevention		150	Derby
SAMN30958655	SM120038	Enterobacteriaceae	Salmonella	Bacteria	food	Pig liver	2012	China:Shenzhen	Bacteria	Shenzhen Center for Disease Control and Prevention		150	Derby
SAMN30958656	SM120039	Enterobacteriaceae	Salmonella	Bacteria	food	Pig kidney	2012	China:Shenzhen	Bacteria	Shenzhen Center for Disease Control and Prevention		150	Derby
SAMN30958657	SM120040	Enterobacteriaceae	Salmonella	Bacteria	food	Pork	2012	China:Shenzhen	Bacteria	Shenzhen Center for Disease Control and Prevention		150	Derby
SAMN30958658	SM130006	Enterobacteriaceae	Salmonella	Bacteria	food	beef	2013	China:Shenzhen	Bacteria	Shenzhen Center for Disease Control and Prevention		150	Derby
SAMN30958659	SM130012	Enterobacteriaceae	Salmonella	Bacteria	food	Pig liver	2013	China:Shenzhen	Bacteria	Shenzhen Center for Disease Control and Prevention		150	Derby
SAMN30958660	SM130014	Enterobacteriaceae	Salmonella	Bacteria	food	Pork	2013	China:Shenzhen	Bacteria	Shenzhen Center for Disease Control and Prevention		150	Derby
SAMN30958661	SM130021	Enterobacteriaceae	Salmonella	Bacteria	food	Pig kidney	2013	China:Shenzhen	Bacteria	Shenzhen Center for Disease Control and Prevention		150	Derby
SAMN30958662	SM130025	Enterobacteriaceae	Salmonella	Bacteria	food	Pork	2013	China:Shenzhen	Bacteria	Shenzhen Center for Disease Control and Prevention		150	Derby
SAMN30958663	SM130027	Enterobacteriaceae	Salmonella	Bacteria	food	Pig kidney	2013	China:Shenzhen	Bacteria	Shenzhen Center for Disease Control and Prevention		150	Derby
SAMN30958664	SM130030	Enterobacteriaceae	Salmonella	Bacteria	food	Pork	2013	China:Shenzhen	Bacteria	Shenzhen Center for Disease Control and Prevention		150	Derby
SAMN30958665	SM130039	Enterobacteriaceae	Salmonella	Bacteria	food	Ready-to-eat food	2013	China:Shenzhen	Bacteria	Shenzhen Center for Disease Control and Prevention		150	Derby
SAMN30958666	SM130040	Enterobacteriaceae	Salmonella	Bacteria	food	Pork	2013	China:Shenzhen	Bacteria	Shenzhen Center for Disease Control and Prevention		150	Derby
SAMN30958667	SM130041	Enterobacteriaceae	Salmonella	Bacteria	food	Pork	2013	China:Shenzhen	Bacteria	Shenzhen Center for Disease Control and Prevention		150	Derby
SAMN30958668	SM130042	Enterobacteriaceae	Salmonella	Bacteria	food	Pig liver	2013	China:Shenzhen	Bacteria	Shenzhen Center for Disease Control and Prevention		150	Derby
SAMN30958669	SM130050	Enterobacteriaceae	Salmonella	Bacteria	food	Pork	2013	China:Shenzhen	Bacteria	Shenzhen Center for Disease Control and Prevention		150	Derby
SAMN30958670	SM140001	Enterobacteriaceae	Salmonella	Bacteria	food	Pork	2014	China:Shenzhen	Bacteria	Shenzhen Center for Disease Control and Prevention		150	Derby
SAMN30958671	SM140015	Enterobacteriaceae	Salmonella	Bacteria	food	Pig liver	2014	China:Shenzhen	Bacteria	Shenzhen Center for Disease Control and Prevention		150	Derby
SAMN30958672	SM140027	Enterobacteriaceae	Salmonella	Bacteria	food	Pork	2014	China:Shenzhen	Bacteria	Shenzhen Center for Disease Control and Prevention		150	Derby
SAMN30958673	SM140029	Enterobacteriaceae	Salmonella	Bacteria	food	beef	2014	China:Shenzhen	Bacteria	Shenzhen Center for Disease Control and Prevention		150	Derby
SAMN30958674	SM140030	Enterobacteriaceae	Salmonella	Bacteria	food	Pig liver	2014	China:Shenzhen	Bacteria	Shenzhen Center for Disease Control and Prevention		150	Derby
SAMN30958675	SM140031	Enterobacteriaceae	Salmonella	Bacteria	food	Pig liver	2014	China:Shenzhen	Bacteria	Shenzhen Center for Disease Control and Prevention		150	Derby
SAMN30958676	SM140040	Enterobacteriaceae	Salmonella	Bacteria	food	Ready-to-eat food	2014	China:Shenzhen	Bacteria	Shenzhen Center for Disease Control and Prevention		150	Derby
SAMN30958677	SM140042	Enterobacteriaceae	Salmonella	Bacteria	food	Pork	2014	China:Shenzhen	Bacteria	Shenzhen Center for Disease Control and Prevention		150	Derby
SAMN30958678	SM140044	Enterobacteriaceae	Salmonella	Bacteria	food	Pig liver	2014	China:Shenzhen	Bacteria	Shenzhen Center for Disease Control and Prevention		150	Derby
SAMN30958679	SM140051	Enterobacteriaceae	Salmonella	Bacteria	food	Pig liver	2014	China:Shenzhen	Bacteria	Shenzhen Center for Disease Control and Prevention		150	Derby
SAMN30958680	SM140052	Enterobacteriaceae	Salmonella	Bacteria	food	Pig liver	2014	China:Shenzhen	Bacteria	Shenzhen Center for Disease Control and Prevention		150	Derby
SAMN30958681	SM140053	Enterobacteriaceae	Salmonella	Bacteria	food	Pig liver	2014	China:Shenzhen	Bacteria	Shenzhen Center for Disease Control and Prevention		150	Derby
SAMN30958682	SM140064	Enterobacteriaceae	Salmonella	Bacteria	food	Pork	2014	China:Shenzhen	Bacteria	Shenzhen Center for Disease Control and Prevention		150	Derby
SAMN30958683	SM140066	Enterobacteriaceae	Salmonella	Bacteria	food	Pig liver	2014	China:Shenzhen	Bacteria	Shenzhen Center for Disease Control and Prevention		150	Derby
SAMN30958684	SM140072	Enterobacteriaceae	Salmonella	Bacteria	food	Poultry	2014	China:Shenzhen	Bacteria	Shenzhen Center for Disease Control and Prevention		150	Derby
SAMN30958685	SM140074	Enterobacteriaceae	Salmonella	Bacteria	food	Pig liver	2014	China:Shenzhen	Bacteria	Shenzhen Center for Disease Control and Prevention		150	Derby
SAMN30958686	SM140077	Enterobacteriaceae	Salmonella	Bacteria	food	beef	2014	China:Shenzhen	Bacteria	Shenzhen Center for Disease Control and Prevention		150	Derby
SAMN30958687	SM140079	Enterobacteriaceae	Salmonella	Bacteria	food	Ready-to-eat food	2014	China:Shenzhen	Bacteria	Shenzhen Center for Disease Control and Prevention		150	Derby
SAMN30958688	SM140082	Enterobacteriaceae	Salmonella	Bacteria	food	Poultry	2014	China:Shenzhen	Bacteria	Shenzhen Center for Disease Control and Prevention		150	Derby
SAMN30958689	SM140084	Enterobacteriaceae	Salmonella	Bacteria	food	beef	2014	China:Shenzhen	Bacteria	Shenzhen Center for Disease Control and Prevention		150	Derby
SAMN30958690	SM140090	Enterobacteriaceae	Salmonella	Bacteria	food	Pig liver	2014	China:Shenzhen	Bacteria	Shenzhen Center for Disease Control and Prevention		150	Derby
SAMN30958691	SM140091	Enterobacteriaceae	Salmonella	Bacteria	food	Pig liver	2014	China:Shenzhen	Bacteria	Shenzhen Center for Disease Control and Prevention		150	Derby
SAMN30958692	SM140104	Enterobacteriaceae	Salmonella	Bacteria	food	Poultry	2014	China:Shenzhen	Bacteria	Shenzhen Center for Disease Control and Prevention		150	Derby
SAMN30958693	SM140108	Enterobacteriaceae	Salmonella	Bacteria	food	Pig liver	2014	China:Shenzhen	Bacteria	Shenzhen Center for Disease Control and Prevention		150	Derby
SAMN30958694	SM140110	Enterobacteriaceae	Salmonella	Bacteria	food	Pork	2014	China:Shenzhen	Bacteria	Shenzhen Center for Disease Control and Prevention		150	Derby
SAMN30958695	SM140111	Enterobacteriaceae	Salmonella	Bacteria	food	Pork	2014	China:Shenzhen	Bacteria	Shenzhen Center for Disease Control and Prevention		150	Derby
SAMN30958696	SM150008	Enterobacteriaceae	Salmonella	Bacteria	food	Pig liver	2015	China:Shenzhen	Bacteria	Shenzhen Center for Disease Control and Prevention		150	Derby
SAMN30958697	SM150010	Enterobacteriaceae	Salmonella	Bacteria	food	Pig liver	2015	China:Shenzhen	Bacteria	Shenzhen Center for Disease Control and Prevention		150	Derby
SAMN30958698	SM150013	Enterobacteriaceae	Salmonella	Bacteria	food	Pig liver	2015	China:Shenzhen	Bacteria	Shenzhen Center for Disease Control and Prevention		150	Derby
SAMN30958699	SM150023	Enterobacteriaceae	Salmonella	Bacteria	food	Pork	2015	China:Shenzhen	Bacteria	Shenzhen Center for Disease Control and Prevention		150	Derby
SAMN30958700	SM150052	Enterobacteriaceae	Salmonella	Bacteria	food	Poultry	2015	China:Shenzhen	Bacteria	Shenzhen Center for Disease Control and Prevention		150	Derby
SAMN30958701	SM150057	Enterobacteriaceae	Salmonella	Bacteria	food	Poultry	2015	China:Shenzhen	Bacteria	Shenzhen Center for Disease Control and Prevention		150	Derby
SAMN30958702	SM150064	Enterobacteriaceae	Salmonella	Bacteria	food	Pork	2015	China:Shenzhen	Bacteria	Shenzhen Center for Disease Control and Prevention		150	Derby
SAMN30958703	SM150069	Enterobacteriaceae	Salmonella	Bacteria	food	Pork	2015	China:Shenzhen	Bacteria	Shenzhen Center for Disease Control and Prevention		150	Derby
SAMN30958704	SM150074	Enterobacteriaceae	Salmonella	Bacteria	food	Pig liver	2015	China:Shenzhen	Bacteria	Shenzhen Center for Disease Control and Prevention		150	Derby
SAMN30958705	SM150080	Enterobacteriaceae	Salmonella	Bacteria	food	Pork	2015	China:Shenzhen	Bacteria	Shenzhen Center for Disease Control and Prevention		150	Derby
SAMN30958706	SM150081	Enterobacteriaceae	Salmonella	Bacteria	food	Pig liver	2015	China:Shenzhen	Bacteria	Shenzhen Center for Disease Control and Prevention		150	Derby
SAMN30958707	SM150082	Enterobacteriaceae	Salmonella	Bacteria	food	Poultry	2015	China:Shenzhen	Bacteria	Shenzhen Center for Disease Control and Prevention		150	Derby
SAMN30958708	SM150084	Enterobacteriaceae	Salmonella	Bacteria	food	Pork	2015	China:Shenzhen	Bacteria	Shenzhen Center for Disease Control and Prevention		150	Derby
SAMN30958709	SM150089	Enterobacteriaceae	Salmonella	Bacteria	food	Pig liver	2015	China:Shenzhen	Bacteria	Shenzhen Center for Disease Control and Prevention		150	Derby
SAMN30958710	SM150097	Enterobacteriaceae	Salmonella	Bacteria	food	Pork	2015	China:Shenzhen	Bacteria	Shenzhen Center for Disease Control and Prevention		150	Derby
SAMN30958711	SM150099	Enterobacteriaceae	Salmonella	Bacteria	food	Pig liver	2015	China:Shenzhen	Bacteria	Shenzhen Center for Disease Control and Prevention		150	Derby
SAMN30958712	SM160001	Enterobacteriaceae	Salmonella	Bacteria	food	Pig liver	2016	China:Shenzhen	Bacteria	Shenzhen Center for Disease Control and Prevention		150	Derby
SAMN30958713	SM160003	Enterobacteriaceae	Salmonella	Bacteria	food	beef	2016	China:Shenzhen	Bacteria	Shenzhen Center for Disease Control and Prevention		150	Derby
SAMN30958714	SM160004	Enterobacteriaceae	Salmonella	Bacteria	food	Poultry	2016	China:Shenzhen	Bacteria	Shenzhen Center for Disease Control and Prevention		150	Derby
SAMN30958715	SM160005	Enterobacteriaceae	Salmonella	Bacteria	food	Poultry	2016	China:Shenzhen	Bacteria	Shenzhen Center for Disease Control and Prevention		150	Derby
SAMN30958716	SM160013	Enterobacteriaceae	Salmonella	Bacteria	food	Pig liver	2016	China:Shenzhen	Bacteria	Shenzhen Center for Disease Control and Prevention		150	Derby
SAMN30958717	SM160014	Enterobacteriaceae	Salmonella	Bacteria	food	Pork	2016	China:Shenzhen	Bacteria	Shenzhen Center for Disease Control and Prevention		150	Derby
SAMN30958718	SM160017	Enterobacteriaceae	Salmonella	Bacteria	food	Poultry	2016	China:Shenzhen	Bacteria	Shenzhen Center for Disease Control and Prevention		150	Derby
SAMN30958719	SM160018	Enterobacteriaceae	Salmonella	Bacteria	food	Poultry	2016	China:Shenzhen	Bacteria	Shenzhen Center for Disease Control and Prevention		150	Derby
SAMN30958720	SM160019	Enterobacteriaceae	Salmonella	Bacteria	food	Ready-to-eat food	2016	China:Shenzhen	Bacteria	Shenzhen Center for Disease Control and Prevention		150	Derby
SAMN30958721	SM160022	Enterobacteriaceae	Salmonella	Bacteria	food	beef	2016	China:Shenzhen	Bacteria	Shenzhen Center for Disease Control and Prevention		150	Derby
SAMN30958722	SM160039	Enterobacteriaceae	Salmonella	Bacteria	food	Aquatic Products	2016	China:Shenzhen	Bacteria	Shenzhen Center for Disease Control and Prevention		150	Derby
SAMN30958723	SM160056	Enterobacteriaceae	Salmonella	Bacteria	food	Poultry	2016	China:Shenzhen	Bacteria	Shenzhen Center for Disease Control and Prevention		150	Derby
SAMN30958724	SM160079	Enterobacteriaceae	Salmonella	Bacteria	food	Pig liver	2016	China:Shenzhen	Bacteria	Shenzhen Center for Disease Control and Prevention		150	Derby
SAMN30958725	SM160108	Enterobacteriaceae	Salmonella	Bacteria	food	Pig liver	2016	China:Shenzhen	Bacteria	Shenzhen Center for Disease Control and Prevention		150	Derby
SAMN30958726	SM160117	Enterobacteriaceae	Salmonella	Bacteria	food	Pig liver	2016	China:Shenzhen	Bacteria	Shenzhen Center for Disease Control and Prevention		150	Derby
SAMN30958727	SM160119	Enterobacteriaceae	Salmonella	Bacteria	food	Pork	2016	China:Shenzhen	Bacteria	Shenzhen Center for Disease Control and Prevention		150	Derby
SAMN30958728	SM160123	Enterobacteriaceae	Salmonella	Bacteria	food	Pork	2016	China:Shenzhen	Bacteria	Shenzhen Center for Disease Control and Prevention		150	Derby
SAMN30958729	SM160125	Enterobacteriaceae	Salmonella	Bacteria	food	Pork	2016	China:Shenzhen	Bacteria	Shenzhen Center for Disease Control and Prevention		150	Derby
SAMN30958730	SM160130	Enterobacteriaceae	Salmonella	Bacteria	food	Pig liver	2016	China:Shenzhen	Bacteria	Shenzhen Center for Disease Control and Prevention		150	Derby
SAMN30958731	SM170009	Enterobacteriaceae	Salmonella	Bacteria	food	Pork	2017	China:Shenzhen	Bacteria	Shenzhen Center for Disease Control and Prevention		150	Derby
SAMN30958732	SM170017	Enterobacteriaceae	Salmonella	Bacteria	food	Pork	2017	China:Shenzhen	Bacteria	Shenzhen Center for Disease Control and Prevention		150	Derby
SAMN30958733	SM170022	Enterobacteriaceae	Salmonella	Bacteria	food	Poultry	2017	China:Shenzhen	Bacteria	Shenzhen Center for Disease Control and Prevention		150	Derby
SAMN30958734	SM170024	Enterobacteriaceae	Salmonella	Bacteria	food	Pork	2017	China:Shenzhen	Bacteria	Shenzhen Center for Disease Control and Prevention		150	Derby
SAMN30958735	SM170041	Enterobacteriaceae	Salmonella	Bacteria	food	Aquatic Products	2017	China:Shenzhen	Bacteria	Shenzhen Center for Disease Control and Prevention		150	Derby
SAMN30958736	SM170070	Enterobacteriaceae	Salmonella	Bacteria	food	Poultry	2017	China:Shenzhen	Bacteria	Shenzhen Center for Disease Control and Prevention		150	Derby
SAMN30958737	SM170071	Enterobacteriaceae	Salmonella	Bacteria	food	Poultry	2017	China:Shenzhen	Bacteria	Shenzhen Center for Disease Control and Prevention		150	Derby
SAMN30958738	SM170087	Enterobacteriaceae	Salmonella	Bacteria	food	Pork	2017	China:Shenzhen	Bacteria	Shenzhen Center for Disease Control and Prevention		150	Derby
SAMN30958739	SM170088	Enterobacteriaceae	Salmonella	Bacteria	food	Pork	2017	China:Shenzhen	Bacteria	Shenzhen Center for Disease Control and Prevention		150	Derby
SAMN30958740	SM170089	Enterobacteriaceae	Salmonella	Bacteria	food	Pork	2017	China:Shenzhen	Bacteria	Shenzhen Center for Disease Control and Prevention		150	Derby
SAMN30958741	SM170095	Enterobacteriaceae	Salmonella	Bacteria	food	Pork	2017	China:Shenzhen	Bacteria	Shenzhen Center for Disease Control and Prevention		150	Derby
SAMN30958742	SM170099	Enterobacteriaceae	Salmonella	Bacteria	food	Pig liver	2017	China:Shenzhen	Bacteria	Shenzhen Center for Disease Control and Prevention		150	Derby
SAMN30958743	SM170104	Enterobacteriaceae	Salmonella	Bacteria	food	Pork	2017	China:Shenzhen	Bacteria	Shenzhen Center for Disease Control and Prevention		150	Derby
SAMN30958744	SM170105	Enterobacteriaceae	Salmonella	Bacteria	food	Pork	2017	China:Shenzhen	Bacteria	Shenzhen Center for Disease Control and Prevention		150	Derby
SAMN30958745	SM170107	Enterobacteriaceae	Salmonella	Bacteria	food	Poultry	2017	China:Shenzhen	Bacteria	Shenzhen Center for Disease Control and Prevention		150	Derby
SAMN30958746	SM170109	Enterobacteriaceae	Salmonella	Bacteria	food	Pig liver	2017	China:Shenzhen	Bacteria	Shenzhen Center for Disease Control and Prevention		150	Derby
SAMN30958747	SM170111	Enterobacteriaceae	Salmonella	Bacteria	food	Pig liver	2017	China:Shenzhen	Bacteria	Shenzhen Center for Disease Control and Prevention		150	Derby
SAMN30958748	SM180024	Enterobacteriaceae	Salmonella	Bacteria	food	Pig liver	2018	China:Shenzhen	Bacteria	Shenzhen Center for Disease Control and Prevention		150	Derby
SAMN30958749	SM180032	Enterobacteriaceae	Salmonella	Bacteria	food	Pork	2018	China:Shenzhen	Bacteria	Shenzhen Center for Disease Control and Prevention		150	Derby
SAMN30958750	SM180046	Enterobacteriaceae	Salmonella	Bacteria	food	Poultry	2018	China:Shenzhen	Bacteria	Shenzhen Center for Disease Control and Prevention		150	Derby
SAMN30958751	SM180055	Enterobacteriaceae	Salmonella	Bacteria	food	Pig liver	2018	China:Shenzhen	Bacteria	Shenzhen Center for Disease Control and Prevention		150	Derby
SAMN30958752	SM180062	Enterobacteriaceae	Salmonella	Bacteria	food	Pig liver	2018	China:Shenzhen	Bacteria	Shenzhen Center for Disease Control and Prevention		150	Derby
SAMN30958753	SM180082	Enterobacteriaceae	Salmonella	Bacteria	food	Aquatic Products	2018	China:Shenzhen	Bacteria	Shenzhen Center for Disease Control and Prevention		150	Derby
SAMN30958754	SM180084	Enterobacteriaceae	Salmonella	Bacteria	food	Aquatic Products	2018	China:Shenzhen	Bacteria	Shenzhen Center for Disease Control and Prevention		150	Derby
SAMN30958755	SM180128	Enterobacteriaceae	Salmonella	Bacteria	food	Pork	2018	China:Shenzhen	Bacteria	Shenzhen Center for Disease Control and Prevention		150	Derby
SAMN30958756	SM190033	Enterobacteriaceae	Salmonella	Bacteria	food	Pig liver	2019	China:Shenzhen	Bacteria	Shenzhen Center for Disease Control and Prevention		150	Derby
SAMN30958757	SM190046	Enterobacteriaceae	Salmonella	Bacteria	food	Pig kidney	2019	China:Shenzhen	Bacteria	Shenzhen Center for Disease Control and Prevention		150	Derby
SAMN30958758	SM190080	Enterobacteriaceae	Salmonella	Bacteria	food	beef	2019	China:Shenzhen	Bacteria	Shenzhen Center for Disease Control and Prevention		150	Derby
SAMN30958759	SM190117	Enterobacteriaceae	Salmonella	Bacteria	food	Pig liver	2019	China:Shenzhen	Bacteria	Shenzhen Center for Disease Control and Prevention		150	Derby
SAMN30958760	SM190118	Enterobacteriaceae	Salmonella	Bacteria	food	Pig kidney	2019	China:Shenzhen	Bacteria	Shenzhen Center for Disease Control and Prevention		150	Derby
SAMN30958761	SM190135	Enterobacteriaceae	Salmonella	Bacteria	food	Aquatic Products	2019	China:Shenzhen	Bacteria	Shenzhen Center for Disease Control and Prevention		150	Derby
SAMN30958762	SM190139	Enterobacteriaceae	Salmonella	Bacteria	food	Pig liver	2019	China:Shenzhen	Bacteria	Shenzhen Center for Disease Control and Prevention		150	Derby
SAMN30958763	SM190156	Enterobacteriaceae	Salmonella	Bacteria	food	Pig liver	2019	China:Shenzhen	Bacteria	Shenzhen Center for Disease Control and Prevention		150	Derby
SAMN30958764	SM190166	Enterobacteriaceae	Salmonella	Bacteria	food	Pig kidney	2019	China:Shenzhen	Bacteria	Shenzhen Center for Disease Control and Prevention		150	Derby
SAMN30958765	SM190174	Enterobacteriaceae	Salmonella	Bacteria	food	Pork	2019	China:Shenzhen	Bacteria	Shenzhen Center for Disease Control and Prevention		150	Derby
SAMN30958766	SM190177	Enterobacteriaceae	Salmonella	Bacteria	food	Pork	2019	China:Shenzhen	Bacteria	Shenzhen Center for Disease Control and Prevention		150	Derby
SAMN30958767	SM210014	Enterobacteriaceae	Salmonella	Bacteria	food	Pork	2021	China:Shenzhen	Bacteria	Shenzhen Center for Disease Control and Prevention		150	Derby
Information on 76 globally representative prevalent strains
continent	country	Source	collection year	Accession	Database/Collection
Europe	France	Pork	2015	SRR6666271	Enterobase
Europe	France	Pork	2014	SRR6666273	Enterobase
Europe	France	Pork	2014	SRR6666274	Enterobase
Europe	France	Pork	2014	SRR6666276	Enterobase
Europe	France	feces	2015	SRR8468634	Enterobase
Europe	France	feces	2015	SRR8468657	Enterobase
Europe	Germany	Poultry	2014	ERR2195797	Enterobase
Europe	Germany	Animal	2012	ERR2199626	Enterobase
Europe	Germany	Food	2019	ERR3581820	Enterobase
Europe	Germany	Animal	2019	ERR3581888	Enterobase
Europe	Italy	Livestock	2015	ERR2195709	Enterobase
Europe	Italy	Livestock	2015	ERR2195710	Enterobase
Europe	Italy	Livestock	2015	ERR2195712	Enterobase
Europe	Italy	Livestock	2015	ERR2195713	Enterobase
Europe	Italy	Animal	2014	ERR2195802	Enterobase
Europe	UK	Human	2014	SRR1957903	Enterobase
Europe	UK	Human	2015	SRR5412470	Enterobase
Europe	UK	Human	2017	SRR5412474	Enterobase
Europe	UK	Human	2017	SRR7175136	Enterobase
Europe	UK	Human	2017	SRR7175138	Enterobase
Europe	UK	Food	2015	SRR7538842	Enterobase
North America	USA	Human	2017	SRR5382712	Enterobase
North America	USA	Human	2016	SRR5459605	Enterobase
North America	USA	Livestock	2019	SRR9943057	Enterobase
North America	USA	Livestock	2019	SRR9943399	Enterobase
North America	USA	Livestock	2019	SRR9971942	Enterobase
Europe	Poland	Livestock	2015	ERR2223782	Enterobase
Europe	Poland	Livestock	2014	ERR2223783	Enterobase
Europe	Poland	Livestock	2015	ERR2223784	Enterobase
Europe	Poland	Poultry	2014	ERR2223785	Enterobase
Europe	Poland	Livestock	2015	ERR2223786	Enterobase
Europe	Poland	Livestock	2014	ERR2223787	Enterobase
Europe	Poland	Livestock	2011	ERR2223791	Enterobase
Europe	Poland	Livestock	2012	ERR2223793	Enterobase
Europe	Poland	Livestock	2014	ERR2223795	Enterobase
Europe	Poland	Livestock	2014	ERR2223796	Enterobase
Europe	Poland	Livestock	2014	ERR2223797	Enterobase
Europe	Poland	Livestock	2012	ERR2223799	Enterobase
Europe	Poland	Livestock	2014	ERR2223800	Enterobase
Europe	Poland	Livestock	2014	ERR2223802	Enterobase
Europe	Poland	Environment	2013	ERR2223803	Enterobase
Europe	Poland	Livestock	2012	ERR2223804	Enterobase
Europe	Poland	Livestock	2011	ERR2223809	Enterobase
Asia	Vietnam	Livestock	2014	ERR5639038	Enterobase
Asia	Vietnam	Livestock	2017	ERR5639054	Enterobase
Asia	Vietnam	Livestock	2017	ERR5639069	Enterobase
Asia	xizang	Livestock	2019	SRR11426963	Enterobase
Asia	shandong	Livestock	2015	SRR11843897	Enterobase
Asia	shandong	Poultry	2012	SRR11843980	Enterobase
Asia	Vietnam	Environment	2013	SRR13600408	Enterobase
Asia	Vietnam	Human	2013	SRR13600411	Enterobase
Asia	Vietnam	Environment	2013	SRR13600412	Enterobase
Asia	Vietnam	Livestock	2013	SRR13600416	Enterobase
Asia	Vietnam	Livestock	2013	SRR13600417	Enterobase
Asia	Vietnam	Human	2013	SRR13600418	Enterobase
Asia	Thailand	Livestock	2017	SRR14011909	Enterobase
Asia	Thailand	Livestock	2019	SRR14011961	Enterobase
Asia	Thailand	Livestock	2019	SRR14011970	Enterobase
Asia	Thailand	Livestock	2019	SRR14011973	Enterobase
Asia	Thailand	Livestock	2019	SRR14012009	Enterobase
Oceania	Australia	Human	2018	SRR14143034	Enterobase
Oceania	Australia	Human	2017	SRR14143633	Enterobase
Oceania	Australia	Human	2014	SRR14145239	Enterobase
South America	Brazil	Poultry	2015	SRR6635779	Enterobase
Asia	Vietnam	Aquatic Animal	2018	SRR7030631	Enterobase
Asia	yangzhou	food	2018	SRR8186513	Enterobase
Asia	taiwan	Human	2017	SRR8189344	Enterobase
Asia	taiwan	Human	2015	SRR8189352	Enterobase
Asia	taiwan	Human	2015	SRR8189355	Enterobase
Asia	taiwan	Human	2017	SRR8189406	Enterobase
Asia	taiwan	Human	2016	SRR8189447	Enterobase
Asia	taiwan	Human	2016	SRR8189448	Enterobase
Asia	taiwan	Human	2017	SRR8189496	Enterobase
Asia	taiwan	Human	2017	SRR8189515	Enterobase
Asia	taiwan	Human	2017	SRR8189549	Enterobase
Asia	taiwan	Human	2016	SRR8189574	Enterobase
