# Supplementary material for: Population dynamics and antimicrobial resistance of Salmonella Derby ST40 from Shenzhen, China
Source: Front Microbiol. 2022 Dec 20;13:1065672. doi: 10.3389/fmicb.2022.1065672 (PMC9808032; doi:10.3389/fmicb.2022.1065672)
Supplement: Supplementary file 2 [file Table_2.xlsx]

## Sheet: table
Supplementary Table S2. Drug resistance in food- and human-derived strains in Shenzhen
Antibacterial drug types	Antimicrobial agent	Humna-derived strains（n=185）		Food-derived strains(n=129)
		No. of isolates	Rate (%)	No. of isolates	Rate (%)
Penicillin	AMP	116	0.627	102	0.791
	AMS	32	0.173	13	0.101
Tetracycline	TET	161	0.87	126	0.977
	TGC	0	0	0	0
Polymyxins	CT	1	0.005	0	0
Carbapenems	ETP	4	0.022	5	0.039
	MEM	3	0.016	4	0.031
Cephalosporins	CZA	51	0.276	75	0.581
	CTX	48	0.259	87	0.674
	CAZ	0	0	1	0.008
Quinolones	CIP	1	0.005	0	0
	NAL	46	0.249	65	0.504
Aminoglycosides	AMK	0	0	0	0
	STR	2	0.011	0	0
Macrolides	AZI	134	0.724	104	0.806
Amido alcohols	CHL	102	0.551	97	0.752
Sulfonamides	SXT	0	0	1	0.008
