# Supplementary material for: Population dynamics and antimicrobial resistance of Salmonella Derby ST40 from Shenzhen, China
Source: Front Microbiol. 2022 Dec 20;13:1065672. doi: 10.3389/fmicb.2022.1065672 (PMC9808032; doi:10.3389/fmicb.2022.1065672)
Supplement: Supplementary file 3 [file Table_3.xlsx]

## Sheet: table
Supplementary Table S3. Shenzhen 314 strains of bacteria multi-drug resistance spectrum
Number of antibiotic classes	Drug resistance profile	Number of strains (strains)	Composition ratio (%)
3		27	0.0859873
	CHL-STR-SXT	1
	TET-CHL-SXT	7
	TET-CHL-STR	3
	TET-CHL-NAL	1
	TET-CIP-CHL-NAL	1
	AMP-TET-STR	1
	AMP-TET-CHL	6
	AMP-TET-CIP	1
	AMP-AMS-CHL-SXT	2
	AMP-AMS-TET-SXT	1
	AMP-AMS-TET-STR	3
4		72	0.229299
	TET-CHL-NAL	4
	AMP-TET-CIP-CHL	1
	AMP-AMS-TET-CHL-SXT	1
	AMP-CIP-CHL-NAL-SXT	1
	AMP-TET-CHL-SXT	1
	TET-CHL-STR-SXT-	1
	AMP-TET-CHL-SXT	35
	AMP-TET-CIP-CHL-NAL	1
	AMP-TET-CHL-STR-SXT	1
	AMP-AMS-TET-CTX-CAZ-CHL	1
	TET-CHL-NAL-SXT	3
	AMP-TET-NAL-SXT	2
	AMP-TET-CHL-STR	1
	AMP-AMS-TET-CHL-SXT	18
	AMP-TET-CHL-NAL	1
5		73	0.235669
	AMP-AMS-TET-CIP-CHL-NAL-STR	10
	AMP-AMS-TET-CIP-CHL-NAL-SXT	1
	AMP-TET-CIP-CHL-NAL-STR	1
	AMP-TET-CIP-CHL-NAL-SXT	1
	AMP-TET-CIP-CHL-NAL-SXT	42
	AMP-AMS-TET-CHL-STR-SXT	7
	AMP-TET-CHL-STR-SXT	1
	AMP-AMS-TET-CTX-CAZ-CHL-SXT	4
	AMP-TET-CIP-CHL-STR	3
	AMP-TET-CIP-NAL-STR-SXT	1
	AMP-TET-CIP-CHL-SXT	2
6		61	0.194268
	AMP-TET-CIP-CHL-NAL-STR-SXT	6
	AMP-AMS-TET-ETP-CZA-CTX-CAZ-CIP-CHL-NAL	1
	AMP-TET-CIP-CHL-NAL-STR-SXT	44
	AMP-TET-CHL-NAL-STR-SXT	3
	AMP-TET-CTX-CAZ-CIP-CHL-NAL-SXT	1
	AMP-TET-CIP-CHL-STR-SXT	5
	AMP-TET-MEM-CIP-CHL-NAL-SXT	1
7		3	0.00636943
	AMP-AMS-TET-ETP-CZA-CTX-CAZ-CIP-CHL-NAL-AZI	1
	AMP-TET-CTX-CIP-CHL-NAL-STR-SXT	1
	AMP-TET-CT-CIP-CHL-NAL-STR-SXT	1
		Total MDR	0.75
